# Supplementary material for: Clostridium perfringens Epsilon Toxin Binds to and Kills Primary Human Lymphocytes
Source: Toxins (Basel). 2023 Jun 29;15(7):423. doi: 10.3390/toxins15070423 (PMC10467094; doi:10.3390/toxins15070423)
Supplement: Supplementary file 1 [file toxins-15-00423-s001.zip]

Archive with 1 entries (1 files):
- toxins-2349959-supplementary.pdf
